# Supplementary material for: A benchmark study of simulation methods for single-cell RNA sequencing data
Source: Nat Commun. 2021 Nov 25;12:6911. doi: 10.1038/s41467-021-27130-w (PMC8617278; doi:10.1038/s41467-021-27130-w)
Supplement: Supplementary file 4 — Supplementary Data 1. [file 41467_2021_27130_MOESM4_ESM.xlsx]

## Sheet: Sheet1
Supplementary Data 1. Details of the datasets used in this study.
Dataset	Accession	Name	Description	Species	Protocol	Number of cells	Multiple cell types/ condition ?	Source
1	SCP425	cortex sciRNAseq	Comparison of four protocols using mouse cortex	Mouse	sci-RNA-seq	4912	Yes	https://singlecell.broadinstitute.org/single_cell/study/SCP425/single-cell-comparison-cortex-data#study-download
2	SCP425	cortex 10x		Mouse	10x Genomics	5367	Yes	https://singlecell.broadinstitute.org/single_cell/study/SCP425/single-cell-comparison-cortex-data#study-download
3	SCP425	cortex DroNc-seq		Mouse	DroNc-seq	2345	Yes	https://singlecell.broadinstitute.org/single_cell/study/SCP425/single-cell-comparison-cortex-data#study-download
4	SCP425	cortex Smart-seq2		Mouse	Smart-seq2	644	Yes	https://singlecell.broadinstitute.org/single_cell/study/SCP425/single-cell-comparison-cortex-data#study-download
5	SCP424	PBMC 10x	Comparison of six protocols using Human Peripheral Blood Mononuclear Cell	Human	10x Genomics	3312	Yes	https://singlecell.broadinstitute.org/single_cell/study/SCP424/single-cell-comparison-pbmc-data#study-summary
6	SCP424	PBMC CEL-seq2		Human	CEL-seq2	526	Yes	https://singlecell.broadinstitute.org/single_cell/study/SCP424/single-cell-comparison-pbmc-data#study-summary
7	SCP424	PBMC Drop-seq		Human	Drop-seq	6357	Yes	https://singlecell.broadinstitute.org/single_cell/study/SCP424/single-cell-comparison-pbmc-data#study-summary
8	SCP424	PBMC inDrops		Human	inDrops	4184	Yes	https://singlecell.broadinstitute.org/single_cell/study/SCP424/single-cell-comparison-pbmc-data#study-summary
9	SCP424	PBMC Seq-Well		Human	Seq-Well	2908	Yes	https://singlecell.broadinstitute.org/single_cell/study/SCP424/single-cell-comparison-pbmc-data#study-summary
10	SCP424	PBMC Smart-seq2		Human	Smart-seq2	522	Yes	https://singlecell.broadinstitute.org/single_cell/study/SCP424/single-cell-comparison-pbmc-data#study-summary
11	see source	Tabula Muris	The 10x subset of Tabula Muris	Mouse	10x Genomics	55656	Yes	https://tabula-muris.ds.czbiohub.org/
12	GSE114724	BC09 tumor	Tumor of breast cancer patient ID BC09	Human	10x Genomics	7000	No	https://www.ncbi.nlm.nih.gov/geo/query/acc.cgi?acc=GSE114724
13	GSE114725	BC02 tumor	Tumor of breast cancer patient ID BC02	Human	inDrops	2437	No	https://www.ncbi.nlm.nih.gov/geo/query/acc.cgi?acc=GSE114725
14	GSE114725	BC01 blood	Blood of breast cancer patient ID BC01	Human	inDrops	3034	No	https://www.ncbi.nlm.nih.gov/geo/query/acc.cgi?acc=GSE114725
15	GSE114725	BC02 lymph	Lymph node of breast cancer patient ID BC02	Human	inDrops	6129	No	https://www.ncbi.nlm.nih.gov/geo/query/acc.cgi?acc=GSE114725
16	GSE114725	BC01 normal	Normal breast tissue of breast cancer patient ID BC01	Human	inDrops	3607	No	https://www.ncbi.nlm.nih.gov/geo/query/acc.cgi?acc=GSE114725
17	GSE106202	breast cell line	MDA-MB-231 cells cultured in glucose	Human	Drop-seq	785	No	https://www.ncbi.nlm.nih.gov/geo/query/acc.cgi?acc=GSE106202
18	GSE102827	light endo	Endothelial smooth muscle of primary visual cortex from mice, exposed to light for 0h, 1h and 4h	Mouse	inDrops	4071	Yes	https://www.ncbi.nlm.nih.gov/geo/query/acc.cgi?acc=GSE102827
19	GSE102827	light micro	Microglia of primary visual cortex from visually stimulated mice, exposed to light for 0h, 1h and 4h	Mouse	inDrops	10158	Yes	https://www.ncbi.nlm.nih.gov/geo/query/acc.cgi?acc=GSE102827
20	GSE92495	Gierahn	human HEK293 (embryonic kidney cells) cell line	Human	Seq-Well	1453	No	https://www.ncbi.nlm.nih.gov/geo/query/acc.cgi?acc=GSE92495
21	see source	293T	293T (adenovirus-immortalized human embryonic kidney cells) cell line	Human	10x Genomics	2885	No	https://support.10xgenomics.com/single-cell-gene-expression/datasets/1.1.0/293t
22	see source	Jurkat and 293T	mixture of Jurkat (human T lymphocyte) and 293T	Human	10x Genomics	6143	Yes	https://support.10xgenomics.com/single-cell-gene-expression/datasets/1.1.0/jurkat
23	GSE77288	Tung	Three iPSC (	Human	SMARTer	564	Yes	https://www.ncbi.nlm.nih.gov/geo/query/acc.cgi?acc=GSE77288
			Induced Pluripotent Stem Cells) lines
24	GSE113660	Chen	Rh41(human alveolar rhabdomyosarcoma) cell line	Human	10x Genomics	6875	Yes	https://www.ncbi.nlm.nih.gov/geo/query/acc.cgi?acc=GSE113660
25	GSE60361	Zeisel	cortex of mice	Mouse	STRT-seq	3005	Yes	https://www.ncbi.nlm.nih.gov/geo/query/acc.cgi?acc=GSE60361
26	GSE72857	Pual	Bone marrow myeloid progenitors	Mouse	MARS-seq	6144	Yes	https://www.ncbi.nlm.nih.gov/geo/query/acc.cgi?acc=GSE72857
27	GSE63472	retina	Mouse retina	Mouse	Drop-seq	6598	No	https://www.ncbi.nlm.nih.gov/geo/query/acc.cgi?acc=GSE63472
28	GSE87038	Dong forebrain	Forebrain cells of E9.5 to E11.5 mouse embryos	Mouse	Smart-seq2	196	Yes	https://www.ncbi.nlm.nih.gov/geo/query/acc.cgi?acc=GSE87038
29	GSE87038	Dong skin	Skin cells of E9.5 to E11.5 mouse embryos	Mouse	Smart-seq2	196	Yes	https://www.ncbi.nlm.nih.gov/geo/query/acc.cgi?acc=GSE87038
30	GSE87038	Dong intest	Intestine cells of E9.5 to E11.5 mouse embryos	Mouse	Smart-seq2	196	Yes	https://www.ncbi.nlm.nih.gov/geo/query/acc.cgi?acc=GSE87038
31	GSE87038	Dong liver	Liver cells of E9.5 to E11.5 mouse embryos	Mouse	Smart-seq2	196	Yes	https://www.ncbi.nlm.nih.gov/geo/query/acc.cgi?acc=GSE87038
32	GSE90047	Yang liver	Liver cells of E10.5 to E17.5 mouse embryos	Mouse	Smart-seq2	447	Yes	https://www.ncbi.nlm.nih.gov/geo/query/acc.cgi?acc=GSE90047
33	GSE75748	stem cell	Human pluripotent stem cells (hPSCs)	Human	SMARTer	758	Yes	https://www.ncbi.nlm.nih.gov/geo/query/acc.cgi?acc=GSE75748
34	GSE112004	Francesconi	B cell precursors from bone marrow, induced to either trans-differentiate to macrophages or to reprogram into iPSCs	Mouse	MARS-Seq	3833	Yes	https://www.ncbi.nlm.nih.gov/geo/query/acc.cgi?acc=GSE112004
35	GSE53638	Soumillon	differentiating cells of human adipose-derived stem/stromal cells	Human	SCRB-Seq	2968	Yes	https://www.ncbi.nlm.nih.gov/geo/query/acc.cgi?acc=GSE53638
